# Supplementary material for: 14-3-3η Promotes Invadosome Formation via the FOXO3–Snail Axis in Rheumatoid Arthritis Fibroblast-like Synoviocytes
Source: Int J Mol Sci. 2021 Dec 23;23(1):123. doi: 10.3390/ijms23010123 (PMC8745703; doi:10.3390/ijms23010123)
Supplement: Supplementary file 1 [file ijms-23-00123-s001.zip]

Archive with 1 entries (1 files):
- ijms-1513945-supplementary.pdf
